# Supplementary material for: A Statistical Framework to Interpret Individual Response to Intervention: Paving the Way for Personalized Nutrition and Exercise Prescription
Source: Front Nutr. 2018 May 28;5:41. doi: 10.3389/fnut.2018.00041 (PMC5985399; doi:10.3389/fnut.2018.00041)
Supplement: Supplementary file 1 [file Data_Sheet_1.XLSX]

## Sheet: SF-S0. Contents
	Supplementary File			Paul Swinton, Ben Stephens Hemingway, Bryan Saunders, Bruno Gualano, Eimear Dolan
	A Statistical Framework to Interpret Individual Response to Intervention: Paving the way for personalised nutrition and exercise prescription
	A maintained version of this supplementary file can be found at github.com/sportscientist
	The purpose of this supplementary file (SF) is to provide worked examples of the analyses outlined in the main review. The sub-sections of this file follow the structure of the main text, and construct a hypothetical research study investigating the effects of 12-weeks of β-Alanine or placebo supplementation on: (1) Muscle Carnosine Concentration [MCARN, assessed by high-performance liquid chroma…
	Further details of the hypothetical study are presented in the text below, and the study design is depicted in the figure to the right.
	Hypothetical Study Design
	Population: Recreationally active individuals
	Part 1: Initial familiarisation trial to mitigate the effects of learning on baseline CCT_110% performance (All participants)
	Part 2: Two reliability sessions, seperated by 48-72 hours, where measurements are made on sum-of-7-skinfolds and muscle carnosine content, only. (All participants)
	Part 3: Baseline testing session, where single measurements are made on each of the three outcome variables (MCARN, CCT_110%, S7SF) (All participants).
	Randomisation-control: Participants randomly allocated to 12-weeks of β-Alanine or PLA supplementation (double blind)
	Part 4: Following 12-weeks of supplementation, post-intervention testing is conducted where single measurements are made on each of the three outcome variables (MCARN, CCT_110%, S7SF) (All Participants).
	Workbook Contents
	Sheet Label	Sheet identifier	Brief description
	SF-S1. Mock Data	SF-S1	Worksheet containing the hypothetical study data used to perform the various calculations presented within supplementary file.
	SF-S2. TE from TRRT	SF-S2	Worksheet calculating typical error (TE) estimates from test-retest reliability (TRRT) trials across hypothetical study participants (MCARN & S7SF)
	SF-S3. TS CI	SF-S3	Worksheet estimating individual true score CIs using properties of the normal distribution (MCARN, S7SF, CCT110)
	TS CI Calc	SF-S4	Calculator to estimate un-adjusted and/or adjusted true score CIs of any width, demonstrated using data from the hypothetical study (MCARN, S7SF, CCT110)
	TS CI Calc (Template)	SF-S5	Calculator to estimate un-adjusted and/or adjusted true score CIs of any width, using your data
	TE from CV	SF-S6	Worksheet calculating TE from published reliability literature (Coefficient-of-Variation, CV), an example using CCT110
	CS CI Calc	SF-S7	Calculator to estimate individual true score change with un-adjusted and/or adjusted CIs of any width (MCARN, S7SF, CCT110)
	CS CI Calc (Template)	SF-S8	Calculator to estimate individual true score change with un-adjusted and/or adjusted CIs of any width, using your data
	Zero & SWC	SF-S9	Calculator applying zero-based thresholds and smallest worthwhile change (SWC) thresholds to identify meaningful changes pre-post intervention (MCARN, CCT110, S7SF)
	SWC (Template)	SF-S10	Calculator applying zero-based thresholds and smallest worthwhile change (SWC) thresholds to identify meaningful changes pre-post intervention, using your data
	Response	SF-S11	Calculator to estimate proportion of response across a group (MCARN, CCT110, S7SF)
	Response (Template)	SF-S12	Calculator with bootstrapping to estimate proportion of response across a group, using your data
	Version 1. 04/06/2018

## Sheet: SF-S1. Mock Data
	SF-S1	Hypothetical study: mock data
				TEST-RETEST RELIABILITY SCORES
				S7SF		MCARN		BASELINE TESTING			POST-INTERVENTION TESTING				This sheet contains the hypothetical study data used to perform calculations that are presented within this supplementary file.
	Participant	Group	β-A or PLA	RT1	RT2	RT1	RT2	S7SF	MCARN	CCT110	S7SF	MCARN	CCT110
	1	1	β-A	70.6	70.4	12.31	11.02	70.5	11.3	42.8	64.2	22.84	47.4
	2	1	β-A	100.9	100.6	27	26.93	100.7	27.03	44.7	115.6	42.19	46.6
	3	1	β-A	126.5	130.9	20.36	19.36	127.5	19.45	53.9	130.2	22.76	56.4
	4	1	β-A	79.5	79.7	19.76	19.91	79.1	19.82	37.3	72	27.51	43.1
	5	1	β-A	80.5	82.23	22.89	22.31	81.2	22.56	53.9	81	28.85	54.8
	6	1	β-A	103.7	100.6	18.04	18.38	102.2	18.38	43.9	120	25.11	50.3
	7	1	β-A	101	99.8	23.59	23.63	100.5	23.31	34.6	120	35.7	42.5
	8	1	β-A	74.4	72.5	23.17	22.82	73.1	22.89	35.8	70	27.26	49.8
	9	1	β-A	58.3	58.7	18.66	18.02	57.9	18.34	50.9	57	35.87	53.4
	10	1	β-A	132.3	130.2	21.71	21.97	131.1	22.01	42.2	134	38.95	40.3
	11	2	PLA	113.2	112.6	15.18	15.11	112.9	15.15	48	110	14.47	48.1
	12	2	PLA	91.9	92.9	16.34	16.68	91.8	16.23	42.8	90.6	16.26	44.9
	13	2	PLA	118	113.6	22.03	21.93	115.2	22.06	37.7	122	22.98	38.3
	14	2	PLA	88.4	88.7	22.58	23.03	88.6	22.3	44.6	82.3	22.97	43.1
	15	2	PLA	55.2	54.9	44.87	44.69	53.2	44.66	39.5	55	45.25	44.5
	16	2	PLA	54.1	53	27.26	27.01	53.8	27.34	39.8	49	26.03	41.3
	17	2	PLA	113.8	115.5	24.2	23.54	114.2	24.01	40.5	119.4	25.04	38.1
	18	2	PLA	41.2	41.6	48.03	47.25	41.9	47.3	49.6	47	45.99	51
	19	2	PLA	118.4	117.5	46.17	43.38	117.9	45.49	70.4	130	44.77	65.1
	20	2	PLA	120.5	122	18.46	18.29	121.2	18.27	46.2	140.2	20.93	41
	Caution: This table is linked between sheets such that if data above is changed, it will alter results in subsequent sheets
	S7SF	Sum of 7 Skinfolds
	MCARN	Muscle Carnosine Concentration
	CCT110%	Cycling Capacity 110% Exhaustion Test
	RT1/RT2	Trial 1/2 - Test-Retest Reliability Score
	β-A	β-Alanine (Intervention Group)
	PLA	Placebo Group

## Sheet: SF-S2. TE from TRRT
					SF-S2	Computing typical error estimates from test-retest reliability trials across study participants
		Estimating TE (Instructions)			The steps required to estimate TE are outlined on the left hand side. In this sheet we include worked calculations for two outcome variables: 1) body composition (assessed by sum of 7 skinfolds [S7SF]) and 2) muscle carnosine content ([MCARN] assessed by high-performance liquid chromatography). The raw data for these calculations come from the Mock Data sheet (SF-S1).
	STEP 1	Calculate the test-retest difference scores [Test(2)-Test(1)] for each individual across both outcome measures (S7SF, MCARN).
										Difference Scores
	STEP 2	Calculate standard deviation of the difference scores using the Excel function 'stdev()'.				S7SF		MCARN		S7SF	MCARN
					Participant	Test (1)	Test (2)	Test (1)	Test (2)	Test (2) -Test (1)	Test (2) -Test (1)
					1	70.6	70.4	12.31	11.02	-0.2	-1.29
	STEP 3	Estimate TE by dividing the standard deviation of the difference scores by √2.			2	100.9	100.6	27	26.93	-0.3	-0.07
					3	126.5	130.9	20.36	19.36	4.4	-1
					4	79.5	79.7	19.76	19.91	0.2	0.15
					5	80.5	82.23	22.89	22.31	1.73	-0.58
					6	103.7	100.6	18.04	18.38	-3.1	0.34
					7	101	99.8	23.59	23.63	-1.2	0.04
					8	74.4	72.5	23.17	22.82	-1.9	-0.35
					9	58.3	58.7	18.66	18.02	0.4	-0.64
					10	132.3	130.2	21.71	21.97	-2.1	0.26
					11	113.2	112.6	15.18	15.11	-0.6	-0.07
					12	91.9	92.9	16.34	16.68	1	0.34
					13	118	113.6	22.03	21.93	-4.4	-0.1
					14	88.4	88.7	22.58	23.03	0.3	0.45
					15	55.2	54.9	44.87	44.69	-0.3	-0.18
					16	54.1	53	27.26	27.01	-1.1	-0.25
					17	113.8	115.5	24.2	23.54	1.7	-0.66
					18	41.2	41.6	48.03	47.25	0.4	-0.78
					19	118.4	117.5	46.17	43.38	-0.9	-2.79
					20	120.5	122	18.46	18.29	1.5	-0.17
									Standard deviation	1.90531	0.737299
									Typical Error (estimate, 3.d.p)	1.34726	0.521349

## Sheet: SF-S3. TS CI
							SF-S3	Computing individual (un-adjusted) true score CIs
							The steps required to estimate individual true score confidence intervals using properties of the normal distribution are outlined down the left hand side. In this sheet we include worked calculations for two outcome variables (body composition and muscle carnosine content) and calculate 50/60/70/75/80/85/90 and 95% true score confidence intervals.
							Sum of Skinfolds
							Example: The results below show that the 70% true score CI for participant 5 sum of skinfolds is 79.8 - 82.6
							Participant	S7SF Test1: Baseline	50%CI LB	50%CI UB	60%CI LB	60%CI UB	70%CI LB	70%CI UB	75%CI LB	75%CI UB	80%CI LB	80%CI UB	85%CI LB	85%CI UB	90%CI LB	90%CI UB	95%CI LB	95%CI UB
							1	70.5	69.5975	71.4025	69.3685	71.6315	69.0991	71.9009	68.951	72.049	68.7758	72.2242	68.5603	72.4397	68.2909	72.7091	67.8599	73.1401
							2	100.7	99.7975	101.602	99.5685	101.831	99.2991	102.101	99.151	102.249	98.9758	102.424	98.7603	102.64	98.4909	102.909	98.0599	103.34
							3	127.5	126.598	128.402	126.369	128.631	126.099	128.901	125.951	129.049	125.776	129.224	125.56	129.44	125.291	129.709	124.86	130.14
	Multiples required for different CI widths:						4	79.1	78.1975	80.0025	77.9685	80.2315	77.6991	80.5009	77.551	80.649	77.3758	80.8242	77.1603	81.0397	76.8909	81.3091	76.4599	81.7401
							5	81.2	80.2975	82.1025	80.0685	82.3315	79.7991	82.6009	79.651	82.749	79.4758	82.9242	79.2603	83.1397	78.9909	83.4091	78.5599	83.8401
	Confidence Interval	0.5	0.6	0.7	0.75		6	102.2	101.298	103.102	101.069	103.331	100.799	103.601	100.651	103.749	100.476	103.924	100.26	104.14	99.9909	104.409	99.5599	104.84
	TE Multiple	0.67	0.84	1.04	1.15		7	100.5	99.5975	101.402	99.3685	101.631	99.0991	101.901	98.951	102.049	98.7758	102.224	98.5603	102.44	98.2909	102.709	97.8599	103.14
	Confidence Interval	0.8	0.85	0.9	0.95		8	73.1	72.1975	74.0025	71.9685	74.2315	71.6991	74.5009	71.551	74.649	71.3758	74.8242	71.1603	75.0397	70.8909	75.3091	70.4599	75.7401
	TE Multiple	1.28	1.44	1.64	1.96		9	57.9	56.9975	58.8025	56.7685	59.0315	56.4991	59.3009	56.3509	59.449	56.1758	59.6242	55.9603	59.8397	55.6909	60.1091	55.2599	60.5401
							10	131.1	130.198	132.002	129.969	132.231	129.699	132.501	129.551	132.649	129.376	132.824	129.16	133.04	128.891	133.309	128.46	133.74
							11	112.9	111.998	113.802	111.769	114.031	111.499	114.301	111.351	114.449	111.176	114.624	110.96	114.84	110.691	115.109	110.26	115.54
							12	91.8	90.8975	92.7025	90.6685	92.9315	90.3991	93.2009	90.251	93.349	90.0758	93.5242	89.8603	93.7397	89.5909	94.0091	89.1599	94.4401
							13	115.2	114.298	116.102	114.069	116.331	113.799	116.601	113.651	116.749	113.476	116.924	113.26	117.14	112.991	117.409	112.56	117.84
							14	88.6	87.6975	89.5025	87.4685	89.7315	87.1991	90.0009	87.051	90.149	86.8758	90.3242	86.6603	90.5397	86.3909	90.8091	85.9599	91.2401
							15	53.2	52.2975	54.1025	52.0685	54.3315	51.7991	54.6009	51.651	54.7491	51.4758	54.9242	51.2603	55.1397	50.9909	55.4091	50.5599	55.8401
							16	53.8	52.8975	54.7025	52.6685	54.9315	52.3991	55.2009	52.2509	55.349	52.0758	55.5242	51.8603	55.7397	51.5909	56.0091	51.1599	56.4401
							17	114.2	113.298	115.102	113.069	115.331	112.799	115.601	112.651	115.749	112.476	115.924	112.26	116.14	111.991	116.409	111.56	116.84
							18	41.9	40.9975	42.8025	40.7685	43.0315	40.4991	43.3009	40.3509	43.449	40.1758	43.6242	39.9603	43.8397	39.6909	44.1091	39.2599	44.5401
							19	117.9	116.998	118.802	116.769	119.031	116.499	119.301	116.351	119.449	116.176	119.624	115.96	119.84	115.691	120.109	115.26	120.54
							20	121.2	120.298	122.102	120.069	122.331	119.799	122.601	119.651	122.749	119.476	122.924	119.26	123.14	118.991	123.409	118.56	123.84
							Typical Error (estimate, 3.d.p)	1.34726
																							Key
																							UB - Upper Bound
																							LB - Lower Bound
							Muscle Carnosine Content
							Example: The results below show that the 70% true score CI for participant 5 muscle carnosine content is 22.0 - 23.1
							Participant	MCARN Test1: Baseline	50%CI LB	50%CI UB	60%CI LB	60%CI UB	70%CI LB	70%CI UB	75%CI LB	75%CI UB	80%CI LB	80%CI UB	85%CI LB	85%CI UB	90%CI LB	90%CI UB	95%CI LB	95%CI UB
							1	11.3	10.9509	11.6491	10.8624	11.7376	10.7582	11.8418	10.7009	11.8992	10.6331	11.9669	10.5498	12.0502	10.4456	12.1544	10.2788	12.3212
							2	27.03	26.6809	27.3791	26.5924	27.4676	26.4882	27.5718	26.4308	27.6292	26.3631	27.6969	26.2798	27.7802	26.1756	27.8844	26.0088	28.0512
							3	19.45	19.1009	19.7991	19.0124	19.8876	18.9082	19.9918	18.8508	20.0492	18.7831	20.1169	18.6998	20.2002	18.5956	20.3044	18.4288	20.4712
							4	19.82	19.4709	20.1691	19.3824	20.2576	19.2782	20.3618	19.2208	20.4192	19.1531	20.4869	19.0698	20.5702	18.9656	20.6744	18.7988	20.8412
							5	22.56	22.2109	22.9091	22.1224	22.9976	22.0182	23.1018	21.9608	23.1592	21.8931	23.2269	21.8098	23.3102	21.7056	23.4144	21.5388	23.5812
							6	18.38	18.0309	18.7291	17.9424	18.8176	17.8382	18.9218	17.7808	18.9792	17.7131	19.0469	17.6298	19.1302	17.5256	19.2344	17.3588	19.4012
							7	23.31	22.9609	23.6591	22.8724	23.7476	22.7682	23.8518	22.7108	23.9092	22.6431	23.9769	22.5598	24.0602	22.4556	24.1644	22.2888	24.3312
							8	22.89	22.5409	23.2391	22.4524	23.3276	22.3482	23.4318	22.2908	23.4892	22.2231	23.5569	22.1398	23.6402	22.0356	23.7444	21.8688	23.9112
							9	18.34	17.9909	18.6891	17.9024	18.7776	17.7982	18.8818	17.7408	18.9392	17.6731	19.0069	17.5898	19.0902	17.4856	19.1944	17.3188	19.3612
							10	22.01	21.6609	22.3591	21.5724	22.4476	21.4682	22.5518	21.4108	22.6092	21.3431	22.6769	21.2598	22.7602	21.1556	22.8644	20.9888	23.0312
							11	15.15	14.8009	15.4991	14.7124	15.5876	14.6082	15.6918	14.5509	15.7492	14.4831	15.8169	14.3998	15.9002	14.2956	16.0044	14.1288	16.1712
							12	16.23	15.8809	16.5791	15.7924	16.6676	15.6882	16.7718	15.6309	16.8292	15.5631	16.8969	15.4798	16.9802	15.3756	17.0844	15.2088	17.2512
							13	22.06	21.7109	22.4091	21.6224	22.4976	21.5182	22.6018	21.4608	22.6592	21.3931	22.7269	21.3098	22.8102	21.2056	22.9144	21.0388	23.0812
							14	22.3	21.9509	22.6491	21.8624	22.7376	21.7582	22.8418	21.7008	22.8992	21.6331	22.9669	21.5498	23.0502	21.4456	23.1544	21.2788	23.3212
							15	44.66	44.3109	45.0091	44.2224	45.0976	44.1182	45.2018	44.0608	45.2591	43.9931	45.3269	43.9098	45.4102	43.8056	45.5144	43.6388	45.6812
							16	27.34	26.9909	27.6891	26.9024	27.7776	26.7982	27.8818	26.7408	27.9392	26.6731	28.0069	26.5898	28.0902	26.4856	28.1944	26.3188	28.3612
							17	24.01	23.6609	24.3591	23.5724	24.4476	23.4682	24.5518	23.4108	24.6092	23.3431	24.6769	23.2598	24.7602	23.1556	24.8644	22.9888	25.0312
							18	47.3	46.9509	47.6491	46.8624	47.7376	46.7582	47.8418	46.7008	47.8991	46.6331	47.9669	46.5498	48.0502	46.4456	48.1544	46.2788	48.3212
							19	45.49	45.1409	45.8391	45.0524	45.9276	44.9482	46.0318	44.8909	46.0892	44.8231	46.1569	44.7398	46.2402	44.6356	46.3444	44.4688	46.5112
							20	18.27	17.9209	18.6191	17.8324	18.7076	17.7282	18.8118	17.6708	18.8692	17.6031	18.9369	17.5198	19.0202	17.4156	19.1244	17.2488	19.2912
							Typical Error (estimate, 3.d.p)	0.521349															Key
																							UB - Upper Bound
																							LB - Lower Bound

## Sheet: SF-S4. TS CI Calc 
						SF-S4	Computing un-adjusted and/or adjusted true score CIs (of any width)
						In this file we include a calculator that can estimate				un-adjusted	and	adjusted	true score CIs of any width, using the hypothetical study data
						Un-adjusted CIs are based on TE multiples from the normal distribution, whereas adjusted CIs are based on TE multiples taking into account sample size used to estimate TE. As explained in Appendix 1 of the main review, adjusted CIs use the t-distribution with degrees of freedom equal to the sample size used to estimate TE, minus 1.
						True Score CI Calculator (Using Hypothetical Study Data)
						Un-adjusted true score CI						Adjusted True Score CI
						Input CI width			80	%		Input number participants		20	Input CI width		95	%
						z-value multiplier			1.28155			degrees of freedom		19	t-distribution multiplier		2.09302
							80	% Confidence Interval					95	% Confidence Interval
	Participant	Group	Baseline Testing Data			S7SF		MCARN		CCT110		S7SF		MCARN		CCT110
			S7SF	MCARN	CCT110	LB	UB	LB	UB	LB	UB	LB	UB	LB	UB	LB	UB
	1	1	70.5	11.3	42.8	68.7734	72.2266	10.6319	11.9681	39.954	45.646	67.6802	73.3198	10.2088	12.3912	38.1519	47.4481
	2	1	100.7	27.03	44.7	98.9734	102.427	26.3619	27.6981	41.854	47.546	97.8802	103.52	25.9388	28.1212	40.0519	49.3481
	3	1	127.5	19.45	53.9	125.773	129.227	18.7819	20.1181	51.054	56.746	124.68	130.32	18.3588	20.5412	49.2519	58.5481
	4	1	79.1	19.82	37.3	77.3734	80.8266	19.1519	20.4881	34.454	40.146	76.2802	81.9198	18.7288	20.9112	32.6519	41.9481
	5	1	81.2	22.56	53.9	79.4734	82.9266	21.8919	23.2281	51.054	56.746	78.3802	84.0198	21.4688	23.6512	49.2519	58.5481
	6	1	102.2	18.38	43.9	100.473	103.927	17.7119	19.0481	41.054	46.746	99.3802	105.02	17.2888	19.4712	39.2519	48.5481
	7	1	100.5	23.31	34.6	98.7734	102.227	22.6419	23.9781	31.754	37.446	97.6802	103.32	22.2188	24.4012	29.9519	39.2481
	8	1	73.1	22.89	35.8	71.3734	74.8266	22.2219	23.5581	32.954	38.646	70.2802	75.9198	21.7988	23.9812	31.1519	40.4481
	9	1	57.9	18.34	50.9	56.1734	59.6266	17.6719	19.0081	48.054	53.746	55.0802	60.7198	17.2488	19.4312	46.2519	55.5481
	10	1	131.1	22.01	42.2	129.373	132.827	21.3419	22.6781	39.354	45.046	128.28	133.92	20.9188	23.1012	37.5519	46.8481
	11	2	112.9	15.15	48	111.173	114.627	14.4819	15.8181	45.154	50.846	110.08	115.72	14.0588	16.2412	43.3519	52.6481
	12	2	91.8	16.23	42.8	90.0734	93.5266	15.5619	16.8981	39.954	45.646	88.9802	94.6198	15.1388	17.3212	38.1519	47.4481
	13	2	115.2	22.06	37.7	113.473	116.927	21.3919	22.7281	34.854	40.546	112.38	118.02	20.9688	23.1512	33.0519	42.3481
	14	2	88.6	22.3	44.6	86.8734	90.3266	21.6319	22.9681	41.754	47.446	85.7802	91.4198	21.2088	23.3912	39.9519	49.2481
	15	2	53.2	44.66	39.5	51.4734	54.9266	43.9919	45.3281	36.654	42.346	50.3802	56.0198	43.5688	45.7512	34.8519	44.1481
	16	2	53.8	27.34	39.8	52.0734	55.5266	26.6719	28.0081	36.954	42.646	50.9802	56.6198	26.2488	28.4312	35.1519	44.4481
	17	2	114.2	24.01	40.5	112.473	115.927	23.3419	24.6781	37.654	43.346	111.38	117.02	22.9188	25.1012	35.8519	45.1481
	18	2	41.9	47.3	49.6	40.1734	43.6266	46.6319	47.9681	46.754	52.446	39.0802	44.7198	46.2088	48.3912	44.9519	54.2481
	19	2	117.9	45.49	70.4	116.173	119.627	44.8219	46.1581	67.554	73.246	115.08	120.72	44.3988	46.5812	65.7519	75.0481
	20	2	121.2	18.27	46.2	119.473	122.927	17.6019	18.9381	43.354	49.046	118.38	124.02	17.1788	19.3612	41.5519	50.8481
	Typical Error (Estimate, 3.d.p)		1.34726	0.521349	2.22078											Key
			S7SF	MCARN	CCT110											UB - Upper Bound
																LB - Lower Bound

## Sheet: SF-S5. TS CI Calc (Template)
						SF-S5		Computing un-adjusted and adjusted true score CIs (of any width) - using your data
						Blank template/calculator
		Input TE Estimate (Yellow box) and associated outcome measure identifier/label (Orange Box)
						This file includes a calculator that can estimate				un-adjusted	and	adjusted	true score CIs of any width, using your data.
						This file serves as a 'blank template' for up to 50 participants. Un-adjusted CIs are based on TE multiples from the normal distribution, whereas adjusted CIs are based on TE multiples that take into account sample size used to estimate the TE value. As explained in Appendix 1 of the main review, adjusted CIs use the t-distribution with degrees of freedom equal to the sample size used to estimate…
		Outcome Measure	TE (Estimate, 3.d.p)																																			UB - Upper Bound				Key
	1																																					LB - Lower Bound
	2															THESE TABLES ARE AUTOMATED AND WILL POPULATE AUTOMATICALLY ONCE STEPS 1 TO 3 HAVE BEEN COMPLETED
	3
	4						Input baseline testing data in the columns below
	5																		Un-adjusted true score CI (normal distribution)							Do not edit table						Adjusted true score CI (t-distribution)							Do not edit table
		Input desired CI width and sample size (Yellow boxes)						Baseline Testing Data											0		0		0		0		0					0		0		0		0		0
							Participant	0	0	0	0	0						Participant	LB	UB	LB	UB	LB	UB	LB	UB	LB	UB			Participant	LB	UB	LB	UB	LB	UB	LB	UB	LB	UB
							1											1													1
		Un-adjusted true score CI (normal distribution)					2											2													2
							3											3													3
		CI Width Desired (e.g. 95)	z-value multiplier				4											4													4
			0				5											5													5
							6											6													6
		Adjusted true score CI (t-distribution)					7											7													7
			(used to calculate TE estimate)				8											8													8
		CI Width Desired (e.g. 95)	Sample Size (n)				9											9													9
							10											10													10
							11											11													11
		t-value multiplier	degrees of freedom				12											12													12
		#NUM!	-1				13											13													13
							14											14													14
		Notice: No need to edit any cells which are grey boxes					15											15													15
							16											16													16
							17											17													17
							18											18													18
							19											19													19
							20											20													20
							21											21													21
							22											22													22
							23											23													23
							24											24													24
							25											25													25
							26											26													26
							27											27													27
							28											28													28
							29											29													29
							30											30													30
							31											31													31
							32											32													32
							33											33													33
							34											34													34
							35											35													35
							36											36													36
							37											37													37
							38											38													38
							39											39													39
							40											40													40
							41											41													41
							42											42													42
							43											43													43
							44											44													44
							45											45													45
							46											46													46
							47											47													47
							48											48													48
							49											49													49
							50											50													50

## Sheet: SF-S6. TE from CV
	SF-S6	Typical error estimates from published reliability statistics (Coefficient-of-Variation)									Participant	CCT110
											1	42.8
											2	44.7
											3	53.9
											4	37.3
											5	53.9
											6	43.9
											7	34.6
											8	35.8
											9	50.9
											10	42.2
											11	48
											12	42.8
											13	37.7
											14	44.6
											15	39.5
											16	39.8
											17	40.5
											18	49.6
											19	70.4
											20	46.2
											Mean	44.955
											TE (Estimate)	2.22078

## Sheet: SF-S7. CS CI Calc
	Instructions				SF-S7	Computing un-adjusted and/or adjusted true score change CIs (of any width)
	Step 1: To calculate an undajusted CI enter the desired CI width in Cell N12
	Step 2: To calculate an ajusted CI enter the desired CI width in Cell T12 and the sample size (n) used to estimate the TE in cell S12
												Un-adjusted (normal distribution)						Adjusted (t-distribution)
												CI Width			z-value multiplier			n	CI Width		d.f	t-multiplier
												50		%	0.67449			20	50	%	19	0.687621
															(Do not edit)						(Do not edit)
	Participant	Group	Pre Intervention Scores			Post-Intervention Scores			Pre-Post Difference Scores			S7SF		MCARN		CCT110		S7SF		MCARN		CCT110
			S7SF	MCARN	CCT110	S7SF	MCARN	CCT110	S7SF	MCARN	CCT110	LB	UB	LB	UB	LB	UB	LB	UB	LB	UB	LB	UB
	1	1	70.5	11.3	42.8	64.2	22.84	47.4	-6.3	11.54	4.6	-7.58511	-5.01489	11.0427	12.0373	2.48166	6.71834	-7.61013	-4.98987	11.033	12.047	2.44042	6.75958
	2	1	100.7	27.03	44.7	115.6	42.19	46.6	14.9	15.16	1.9	13.6149	16.1851	14.6627	15.6573	-0.218338	4.01834	13.5899	16.2101	14.653	15.667	-0.25958	4.05958
	3	1	127.5	19.45	53.9	130.2	22.76	56.4	2.7	3.31	2.5	1.41489	3.98511	2.8127	3.8073	0.381662	4.61834	1.38987	4.01013	2.80302	3.81698	0.34042	4.65958
	4	1	79.1	19.82	37.3	72	27.51	43.1	-7.1	7.69	5.8	-8.38511	-5.81489	7.1927	8.1873	3.68166	7.91834	-8.41013	-5.78987	7.18302	8.19698	3.64042	7.95958
	5	1	81.2	22.56	53.9	81	28.85	54.8	-0.2	6.29	0.9	-1.48511	1.08511	5.7927	6.7873	-1.21834	3.01834	-1.51013	1.11013	5.78302	6.79698	-1.25958	3.05958
	6	1	102.2	18.38	43.9	120	25.11	50.3	17.8	6.73	6.4	16.5149	19.0851	6.2327	7.2273	4.28166	8.51834	16.4899	19.1101	6.22302	7.23698	4.24042	8.55958
	7	1	100.5	23.31	34.6	120	35.7	42.5	19.5	12.39	7.9	18.2149	20.7851	11.8927	12.8873	5.78166	10.0183	18.1899	20.8101	11.883	12.897	5.74042	10.0596
	8	1	73.1	22.89	35.8	70	27.26	49.8	-3.1	4.37	14	-4.38511	-1.81489	3.8727	4.8673	11.8817	16.1183	-4.41013	-1.78987	3.86302	4.87698	11.8404	16.1596
	9	1	57.9	18.34	50.9	57	35.87	53.4	-0.9	17.53	2.5	-2.18511	0.385111	17.0327	18.0273	0.381662	4.61834	-2.21013	0.410131	17.023	18.037	0.34042	4.65958
	10	1	131.1	22.01	42.2	134	38.95	40.3	2.9	16.94	-1.9	1.61489	4.18511	16.4427	17.4373	-4.01834	0.218338	1.58987	4.21013	16.433	17.447	-4.05958	0.25958
	11	2	112.9	15.15	48	110	14.47	48.1	-2.9	-0.68	0.1	-4.18511	-1.61489	-1.1773	-0.1827	-2.01834	2.21834	-4.21013	-1.58987	-1.18698	-0.173018	-2.05958	2.25958
	12	2	91.8	16.23	42.8	90.6	16.26	44.9	-1.2	0.03	2.1	-2.48511	0.0851115	-0.4673	0.5273	-0.0183382	4.21834	-2.51013	0.110131	-0.476982	0.536982	-0.0595804	4.25958
	13	2	115.2	22.06	37.7	122	22.98	38.3	6.8	0.92	0.6	5.51489	8.08511	0.4227	1.4173	-1.51834	2.71834	5.48987	8.11013	0.413018	1.42698	-1.55958	2.75958
	14	2	88.6	22.3	44.6	82.3	22.97	43.1	-6.3	0.67	-1.5	-7.58511	-5.01489	0.1727	1.1673	-3.61834	0.618338	-7.61013	-4.98987	0.163018	1.17698	-3.65958	0.65958
	15	2	53.2	44.66	39.5	55	45.25	44.5	1.8	0.59	5	0.514889	3.08511	0.0926997	1.0873	2.88166	7.11834	0.489869	3.11013	0.0830177	1.09698	2.84042	7.15958
	16	2	53.8	27.34	39.8	49	26.03	41.3	-4.8	-1.31	1.5	-6.08511	-3.51489	-1.8073	-0.8127	-0.618338	3.61834	-6.11013	-3.48987	-1.81698	-0.803018	-0.65958	3.65958
	17	2	114.2	24.01	40.5	119.4	25.04	38.1	5.2	1.03	-2.4	3.91489	6.48511	0.5327	1.5273	-4.51834	-0.281662	3.88987	6.51013	0.523018	1.53698	-4.55958	-0.24042
	18	2	41.9	47.3	49.6	47	45.99	51	5.1	-1.31	1.4	3.81489	6.38511	-1.8073	-0.8127	-0.718338	3.51834	3.78987	6.41013	-1.81698	-0.803018	-0.75958	3.55958
	19	2	117.9	45.49	70.4	130	44.77	65.1	12.1	-0.72	-5.3	10.8149	13.3851	-1.2173	-0.2227	-7.41834	-3.18166	10.7899	13.4101	-1.22698	-0.213018	-7.45958	-3.14042
	20	2	121.2	18.27	46.2	140.2	20.93	41	19	2.66	-5.2	17.7149	20.2851	2.1627	3.1573	-7.31834	-3.08166	17.6899	20.3101	2.15302	3.16698	-7.35958	-3.04042
									Note: Difference scores represent the observed magnitude and direction (+/-) of the change from before the intervention to after.
	Typical Error (Estimate, 3.d.p)		1.34726	0.521349	2.22078																Key	UB - Upper Bound
			S7SF	MCARN	CCT110																	LB - Lower Bound

## Sheet: SF-S8. CS CI Calc (Template)
	SF-S8	Computing un-adjusted and/or adjusted true score change CIs (blank template for your data)
	Step 1: Input up to 5 outcome measures (label/identifier) and associated typical error (TE) estimate for each								Step 3: Input Pre-Intervention and Post-Intervention Test Scores for each participant/outcome measure													Pre-Post Difference Scores
									Participant	Group	0		0		0		0		0			Participant	0	0	0	0	0
		1	2	3	4	5					Pre	Post	Pre	Post	Pre	Post	Pre	Post	Pre	Post
	Outcome Measure								1													1
	Typical Error (Estimate)								2													2
									3													3
									4													4
									5													5
	Step 2: Input the desired CI width and sample size (n)								6													6
									7													7
									8													8
				Throughput					9													9
	CI Width (i.e. 95%)		%	z-value multiplier		0			10													10
	Sample Size (n)			t-value multiplier		#NUM!			11													11
									12													12
									13													13
									14													14
									15													15
	How to use the calculator								16													16
									17													17
	Step 1: Input up to 5 outcome measures (using an appropriate label/identifier) and the associated typical error for each outcome measure								18													18
									19													19
									20													20
	Step 2: Input the desired CI width and sample size used to calculate the TE estimate								21													21
									22													22
	Step 3: Input the pre- and post- intervention observed test scores for each participant and outcome measure								23													23
									24													24
	Step 4: The throughput table (difference scores) will automatically populate, as will the two output tables below computing the un-adjusted and adjusted true score change Cis								25													25
									26													26
									27													27
									28													28
									29													29
									30													30
									31													31
									32													32
									33													33
									34													34
									35													35
									36													36
									37													37
									38													38
									39													39
									40													40
									41													41
									42													42
									43													43
									44													44
									45													45
									46													46
									47													47
									48													48
									49													49
									50													50
	TRUE SCORE CHANGE CI OUTPUT ⇒								Participant	Un-adjusted true score change CIs (Normal Distribution)										Adjusted true score change CIs (t-distribution)
										0		0		0		0		0		0		0		0		0		0
										LB	UB	LB	UB	LB	UB	LB	UB	LB	UB	LB	UB	LB	UB	LB	UB	LB	UB	LB	UB
									1
									2
									3
									4
									5
									6
									7
									8
									9
									10
									11
									12
									13
									14
									15
									16
									17
									18
									19
									20
									21
									22
									23
									24
									25
									26
									27
									28
									29
									30
									31
									32
									33
									34
									35
									36
									37
									38
									39
									40
									41
									42
									43
									44
									45
									46
									47
									48
									49
									50
									Do not edit this table											Do not edit this table

## Sheet: SF-S9. Zero & SWC
	SF-S9	Zero-based and Smallest Worthwhile Change (SWC) thresholds for assessing meaningful change
	Sheet Input (User)
	CI Width	Sample Size (n)			Throughput		Do not edit
	50	20
	TE Estimate (3.d.p)				z-value	t-value	df
	S7SF	MCARN	CCT110		0.67449	0.687621	19
	1.34726	0.521349	2.22078
	Zero-based-threshold
	The result tables below take into account whether we desire the true score change CI bounds to lie above or below zero, and subsequently												highlight	'successful' cases that meet this condition
		It is important to note that in any single case, true score change may lie outside the range estimated by the CI, even when wide intervals are used. This may happen when large measurement errors occur or when TE is understimated. In practice, it is recommended that an intervention for a case be identified as successful or not based on whether the CI range for true score change lies within a pre-d…
										Difference scores represent the observed magnitude and direction (+/-) of the change from before the intervention to after. Calculated by (post minus pre)
															Un-adjusted true score change CI (normal distribution)						Adjusted true score change CI (t-distribution)
				Pre-Intervention Scores			Post-Intervention Scores			Pre-Post Difference Scores					S7SF		MCARN		CCT110		S7SF		MCARN		CCT110
	Participant	Group	β-A or PLA	S7SF	MCARN	CCT110	S7SF	MCARN	CCT110	S7SF	MCARN	CCT110	Participant	Group	LB	UB	LB	UB	LB	UB	LB	UB	LB	UB	LB	UB
	1	1	β-A	70.5	11.3	42.8	64.2	22.84	47.4	-6.3	11.54	4.6	1	β-A	-7.58511	-5.01489	11.0427	12.0373	2.48166	6.71834	-7.61013	-4.98987	11.033	12.047	2.44042	6.75958
	2	1	β-A	100.7	27.03	44.7	115.6	42.19	46.6	14.9	15.16	1.9	2	β-A	13.6149	16.1851	14.6627	15.6573	-0.218338	4.01834	13.5899	16.2101	14.653	15.667	-0.25958	4.05958
	3	1	β-A	127.5	19.45	53.9	130.2	22.76	56.4	2.7	3.31	2.5	3	β-A	1.41489	3.98511	2.8127	3.8073	0.381662	4.61834	1.38987	4.01013	2.80302	3.81698	0.34042	4.65958
	4	1	β-A	79.1	19.82	37.3	72	27.51	43.1	-7.1	7.69	5.8	4	β-A	-8.38511	-5.81489	7.1927	8.1873	3.68166	7.91834	-8.41013	-5.78987	7.18302	8.19698	3.64042	7.95958
	5	1	β-A	81.2	22.56	53.9	81	28.85	54.8	-0.2	6.29	0.9	5	β-A	-1.48511	1.08511	5.7927	6.7873	-1.21834	3.01834	-1.51013	1.11013	5.78302	6.79698	-1.25958	3.05958
	6	1	β-A	102.2	18.38	43.9	120	25.11	50.3	17.8	6.73	6.4	6	β-A	16.5149	19.0851	6.2327	7.2273	4.28166	8.51834	16.4899	19.1101	6.22302	7.23698	4.24042	8.55958
	7	1	β-A	100.5	23.31	34.6	120	35.7	42.5	19.5	12.39	7.9	7	β-A	18.2149	20.7851	11.8927	12.8873	5.78166	10.0183	18.1899	20.8101	11.883	12.897	5.74042	10.0596
	8	1	β-A	73.1	22.89	35.8	70	27.26	49.8	-3.1	4.37	14	8	β-A	-4.38511	-1.81489	3.8727	4.8673	11.8817	16.1183	-4.41013	-1.78987	3.86302	4.87698	11.8404	16.1596
	9	1	β-A	57.9	18.34	50.9	57	35.87	53.4	-0.9	17.53	2.5	9	β-A	-2.18511	0.385111	17.0327	18.0273	0.381662	4.61834	-2.21013	0.410131	17.023	18.037	0.34042	4.65958
	10	1	β-A	131.1	22.01	42.2	134	38.95	40.3	2.9	16.94	-1.9	10	β-A	1.61489	4.18511	16.4427	17.4373	-4.01834	0.218338	1.58987	4.21013	16.433	17.447	-4.05958	0.25958
	11	2	PLA	112.9	15.15	48	110	14.47	48.1	-2.9	-0.68	0.1	11	PLA	-4.18511	-1.61489	-1.1773	-0.1827	-2.01834	2.21834	-4.21013	-1.58987	-1.18698	-0.173018	-2.05958	2.25958
	12	2	PLA	91.8	16.23	42.8	90.6	16.26	44.9	-1.2	0.03	2.1	12	PLA	-2.48511	0.0851115	-0.4673	0.5273	-0.0183382	4.21834	-2.51013	0.110131	-0.476982	0.536982	-0.0595804	4.25958
	13	2	PLA	115.2	22.06	37.7	122	22.98	38.3	6.8	0.92	0.6	13	PLA	5.51489	8.08511	0.4227	1.4173	-1.51834	2.71834	5.48987	8.11013	0.413018	1.42698	-1.55958	2.75958
	14	2	PLA	88.6	22.3	44.6	82.3	22.97	43.1	-6.3	0.67	-1.5	14	PLA	-7.58511	-5.01489	0.1727	1.1673	-3.61834	0.618338	-7.61013	-4.98987	0.163018	1.17698	-3.65958	0.65958
	15	2	PLA	53.2	44.66	39.5	55	45.25	44.5	1.8	0.59	5	15	PLA	0.514889	3.08511	0.0926997	1.0873	2.88166	7.11834	0.489869	3.11013	0.0830177	1.09698	2.84042	7.15958
	16	2	PLA	53.8	27.34	39.8	49	26.03	41.3	-4.8	-1.31	1.5	16	PLA	-6.08511	-3.51489	-1.8073	-0.8127	-0.618338	3.61834	-6.11013	-3.48987	-1.81698	-0.803018	-0.65958	3.65958
	17	2	PLA	114.2	24.01	40.5	119.4	25.04	38.1	5.2	1.03	-2.4	17	PLA	3.91489	6.48511	0.5327	1.5273	-4.51834	-0.281662	3.88987	6.51013	0.523018	1.53698	-4.55958	-0.24042
	18	2	PLA	41.9	47.3	49.6	47	45.99	51	5.1	-1.31	1.4	18	PLA	3.81489	6.38511	-1.8073	-0.8127	-0.718338	3.51834	3.78987	6.41013	-1.81698	-0.803018	-0.75958	3.55958
	19	2	PLA	117.9	45.49	70.4	130	44.77	65.1	12.1	-0.72	-5.3	19	PLA	10.8149	13.3851	-1.2173	-0.2227	-7.41834	-3.18166	10.7899	13.4101	-1.22698	-0.213018	-7.45958	-3.14042
	20	2	PLA	121.2	18.27	46.2	140.2	20.93	41	19	2.66	-5.2	20	PLA	17.7149	20.2851	2.1627	3.1573	-7.31834	-3.08166	17.6899	20.3101	2.15302	3.16698	-7.35958	-3.04042
	Smallest Worthwhile Change																				Table Source: Hopkins (2004)
	The results tables below take into account whether we desire the bounds of the true score change CI to lie above or below the SWC, and subsequently												highlights	successful' cases that meet this condition									Cohen	Hopkins
		To compute the smallest worthwhile change, we can start by calculating the between-subject standard deviation of the pre-intervention scores. For example, for MCARN, this works out to be 9.994 (3.d.p). The next step is to multiply this by +/- 0.2 (depending on the direction of expected change), to obtain our smallest worthwile change. In the case of MCARN, this equals +1.999 (3.d.p). In our calcu…																			Trivial		< 0.2	< 0.2
																					Small		0.2-0.5	0.2-0.6
																					Moderate		0.5-0.8	0.6-1.2
																					Large		> 0.8	1.2-2.0
																					Very Large			2.0-4.0
																					Extremely Large			> 4.0
		Smallest Worthwhile Change				For further reading, users are directed to
		S7SF	MCARN	CCT110		Hopkins, W. (2004) How to interpret changes in an athletic performance test. Sportscience, (8), pp.1-7 Turner, A., Brazier, J., Bishop, C., Chavda, S., Cree, J. and Read, P. (2015). Data Analysis for Strength and Conditioning Coaches. Strength and Conditioning Journal, 37(1), pp.76-83.
		-5.38663	1.999	1.63633
		Below (-)	Above (+)	Above (+)
										Difference scores represent the observed magnitude and direction (+/-) of the change from before the intervention to after. Calculated by (post minus pre)
															Un-adjusted true score change CI (normal distribution)						Adjusted true score change CI (t-distribution)
				Pre-Intervention Scores			Post-Intervention Scores			Pre-Post Difference Scores					S7SF		MCARN		CCT110		S7SF		MCARN		CCT110
	Participant	Group	β-A or PLA	S7SF	MCARN	CCT110	S7SF	MCARN	CCT110	S7SF	MCARN	CCT110	Participant	Group	LB	UB	LB	UB	LB	UB	LB	UB	LB	UB	LB	UB
	1	1	β-A	70.5	11.3	42.8	64.2	22.84	47.4	-6.3	11.54	4.6	1	β-A	-7.58511	-5.01489	11.0427	12.0373	2.48166	6.71834	-7.61013	-4.98987	11.033	12.047	2.44042	6.75958
	2	1	β-A	100.7	27.03	44.7	115.6	42.19	46.6	14.9	15.16	1.9	2	β-A	13.6149	16.1851	14.6627	15.6573	-0.218338	4.01834	13.5899	16.2101	14.653	15.667	-0.25958	4.05958
	3	1	β-A	127.5	19.45	53.9	130.2	22.76	56.4	2.7	3.31	2.5	3	β-A	1.41489	3.98511	2.8127	3.8073	0.381662	4.61834	1.38987	4.01013	2.80302	3.81698	0.34042	4.65958
	4	1	β-A	79.1	19.82	37.3	72	27.51	43.1	-7.1	7.69	5.8	4	β-A	-8.38511	-5.81489	7.1927	8.1873	3.68166	7.91834	-8.41013	-5.78987	7.18302	8.19698	3.64042	7.95958
	5	1	β-A	81.2	22.56	53.9	81	28.85	54.8	-0.2	6.29	0.9	5	β-A	-1.48511	1.08511	5.7927	6.7873	-1.21834	3.01834	-1.51013	1.11013	5.78302	6.79698	-1.25958	3.05958
	6	1	β-A	102.2	18.38	43.9	120	25.11	50.3	17.8	6.73	6.4	6	β-A	16.5149	19.0851	6.2327	7.2273	4.28166	8.51834	16.4899	19.1101	6.22302	7.23698	4.24042	8.55958
	7	1	β-A	100.5	23.31	34.6	120	35.7	42.5	19.5	12.39	7.9	7	β-A	18.2149	20.7851	11.8927	12.8873	5.78166	10.0183	18.1899	20.8101	11.883	12.897	5.74042	10.0596
	8	1	β-A	73.1	22.89	35.8	70	27.26	49.8	-3.1	4.37	14	8	β-A	-4.38511	-1.81489	3.8727	4.8673	11.8817	16.1183	-4.41013	-1.78987	3.86302	4.87698	11.8404	16.1596
	9	1	β-A	57.9	18.34	50.9	57	35.87	53.4	-0.9	17.53	2.5	9	β-A	-2.18511	0.385111	17.0327	18.0273	0.381662	4.61834	-2.21013	0.410131	17.023	18.037	0.34042	4.65958
	10	1	β-A	131.1	22.01	42.2	134	38.95	40.3	2.9	16.94	-1.9	10	β-A	1.61489	4.18511	16.4427	17.4373	-4.01834	0.218338	1.58987	4.21013	16.433	17.447	-4.05958	0.25958
	11	2	PLA	112.9	15.15	48	110	14.47	48.1	-2.9	-0.68	0.1	11	PLA	-4.18511	-1.61489	-1.1773	-0.1827	-2.01834	2.21834	-4.21013	-1.58987	-1.18698	-0.173018	-2.05958	2.25958
	12	2	PLA	91.8	16.23	42.8	90.6	16.26	44.9	-1.2	0.03	2.1	12	PLA	-2.48511	0.0851115	-0.4673	0.5273	-0.0183382	4.21834	-2.51013	0.110131	-0.476982	0.536982	-0.0595804	4.25958
	13	2	PLA	115.2	22.06	37.7	122	22.98	38.3	6.8	0.92	0.6	13	PLA	5.51489	8.08511	0.4227	1.4173	-1.51834	2.71834	5.48987	8.11013	0.413018	1.42698	-1.55958	2.75958
	14	2	PLA	88.6	22.3	44.6	82.3	22.97	43.1	-6.3	0.67	-1.5	14	PLA	-7.58511	-5.01489	0.1727	1.1673	-3.61834	0.618338	-7.61013	-4.98987	0.163018	1.17698	-3.65958	0.65958
	15	2	PLA	53.2	44.66	39.5	55	45.25	44.5	1.8	0.59	5	15	PLA	0.514889	3.08511	0.0926997	1.0873	2.88166	7.11834	0.489869	3.11013	0.0830177	1.09698	2.84042	7.15958
	16	2	PLA	53.8	27.34	39.8	49	26.03	41.3	-4.8	-1.31	1.5	16	PLA	-6.08511	-3.51489	-1.8073	-0.8127	-0.618338	3.61834	-6.11013	-3.48987	-1.81698	-0.803018	-0.65958	3.65958
	17	2	PLA	114.2	24.01	40.5	119.4	25.04	38.1	5.2	1.03	-2.4	17	PLA	3.91489	6.48511	0.5327	1.5273	-4.51834	-0.281662	3.88987	6.51013	0.523018	1.53698	-4.55958	-0.24042
	18	2	PLA	41.9	47.3	49.6	47	45.99	51	5.1	-1.31	1.4	18	PLA	3.81489	6.38511	-1.8073	-0.8127	-0.718338	3.51834	3.78987	6.41013	-1.81698	-0.803018	-0.75958	3.55958
	19	2	PLA	117.9	45.49	70.4	130	44.77	65.1	12.1	-0.72	-5.3	19	PLA	10.8149	13.3851	-1.2173	-0.2227	-7.41834	-3.18166	10.7899	13.4101	-1.22698	-0.213018	-7.45958	-3.14042
	20	2	PLA	121.2	18.27	46.2	140.2	20.93	41	19	2.66	-5.2	20	PLA	17.7149	20.2851	2.1627	3.1573	-7.31834	-3.08166	17.6899	20.3101	2.15302	3.16698	-7.35958	-3.04042

[truncated: 3 more sheets: SF-S10. SWC (Template), SF-S11. Response, SF-S12. Response (Template)]
